# Supplementary material for: Iron-Chelation Treatment by Novel Thiosemicarbazone Targets Major Signaling Pathways in Neuroblastoma
Source: Int J Mol Sci. 2021 Dec 29;23(1):376. doi: 10.3390/ijms23010376 (PMC8745636; doi:10.3390/ijms23010376)
Supplement: Supplementary file 1 [file ijms-23-00376-s001.zip]

Archive with 1 entries (1 files):
- ijms-1485340-supplementary.pdf
